# Supplementary material for: Association of relapse-linked ARID5B single nucleotide polymorphisms with drug resistance in B-cell precursor acute lymphoblastic leukemia cell lines
Source: Cancer Cell Int. 2020 Sep 4;20:434. doi: 10.1186/s12935-020-01524-0 (PMC7839197; doi:10.1186/s12935-020-01524-0)
Supplement: Supplementary file 1 — Additional file 1: Table S1. Karyotype, age, patient status at the cell establishment, and SNP genotypes and gene expression level of ARID5B in cell lines. [file 12935_2020_1524_MOESM1_ESM.xlsx]

## Sheet: Sheet1
Supplemental Table 1. Karyotype, age, patient status at the cell establishment, and SNP genotypes and gene expression level of ARID5B in cell lines
				Genotype of ARID5B SNPs					Gene expression
Cell line	Type	Age	Establishment	rs4948488	rs2893881	rs6479778	rs7923074	rs10821936	level of ARID5B
KCB1	BCR-ABL1	8	D	C	C	T	A	A	0.16
KOPN30bi	BCR-ABL1	8	R	T	T	C	C	C	0.31
KOPN55bi	BCR-ABL1	10	R	T	T	C	C/A	C/A	2.28
KOPN56	BCR-ABL1	8	R	C/T	T	C	C/A	C/A	1.43
KOPN57bi	BCR-ABL1	11	D	T	T	C	C	C	0.72
KOPN66bi	BCR-ABL1	10	R	C/T	C/T	C/T	C	C	0.2
KOPN72bi	BCR-ABL1	9	R	T	T	C	C/A	C/A	1.31
KOPN83bi	BCR-ABL1	15	R	C/T	C/T	C/T	C/A	C/A	1.27
NALM27	BCR-ABL1	38	D	C/T	C/T	C/T	A	A	1.09
SK9	BCR-ABL1	36	R	C/T	C/T	C/T	A	A	0.45
SU-Ph2	BCR-ABL1	50	R	C/T	C/T	C/T	C/A	C/A	0.44
TCCY	BCR-ABL1	20>	NA	T	T	C	C	C	0.54
YAMN73	BCR-ABL1	3	R	T	T	C	C	C	1.33
YAMN91	BCR-ABL1	4	D	T	T	C	C/A	C/A	0.67
KOPN49	BCR-ABL1-like	12	R	T	T	C	C	C	2.35
YCUB5	BCR-ABL1-like	12	D	C/T	C/T	C/T	C/A	C/A	1.48
KOPN84	DUX4-fusion	2	R	T	T	C	C	C	2.46
KOPN41	ETV6-RUNX1	4	D	T	T	C	C	C	0.84
KOPN68	ETV6-RUNX1	2	R	C	C	T	A	A	1.78
KOPN79	ETV6-RUNX1	3	R	C/T	T	C	C/A	C/A	2
KOPN87	ETV6-RUNX1	14	R	C/T	C/T	C/T	A	A	2.56
KOPN39	MEF2D-fusion	9	D	C/T	C	T	A	A	1.85
KOPN61	MEF2D-fusion	6	D	C/T	C/T	C/T	C/A	C/A	1.86
KOPN62	MEF2D-fusion	72	NA	C	C	T	A	A	1.85
KOPN70	MEF2D-fusion	9	R	T	T	C	C	C	1.11
KOPN71	MEF2D-fusion	11	D	C/T	C/T	C/T	A	A	2.17
KOS20	MEF2D-fusion	14	R	C/T	C/T	C/T	C/A	C/A	1.35
L-ASK	MEF2D-fusion	13	D	C/T	C/T	C/T	C/A	C/A	1.12
L-KUM	MEF2D-fusion	13	R	C/T	C/T	C/T	C/A	C/A	0.97
MBMY	MEF2D-fusion	2	D	C/T	C/T	C/T	C/A	C/A	1.03
P30/OHK	MEF2D-fusion	2	R	C/T	C/T	C/T	C/A	C/A	1.12
THP5	MEF2D-fusion	3	D	T	T	C	A	A	1.09
THP7	MEF2D-fusion	13	D	T	T	C	C/A	C/A	1.46
YAMN74	MEF2D-fusion	15	R	T	T	C	C	C	1.4
YCUB4	MEF2D-fusion	7	D	C/T	C/T	C/T	A	A	0.66
YCUB7	MEF2D-fusion	10-20	R	T	T	C	C	C/A	2.25
KOCL33	MLL-fusion	<1	D	C	T	T	C/A	C/A	0.91
KOCL44	MLL-fusion	<1	R	T	T	C	C	C	1.17
KOCL45	MLL-fusion	<1	R	T	T	C	A	A	2.35
KOCL50	MLL-fusion	<1	R	C	C	T	C/A	C/A	0.32
KOCL51	MLL-fusion	<1	D	C/T	C/T	C/T	C/A	C/A	0.44
KOCL58	MLL-fusion	<1	D	C	C/T	C/T	A	A	0.96
KOCL69	MLL-fusion	<1	R	C/T	C/T	C/T	C/A	C/A	0.41
KOPB26	MLL-fusion	1	R	T	C	C	C	C	2.73
KOPN1	MLL-fusion	<1	R	C/T	C/T	C/T	C/A	C/A	2.55
KOPN35	MLL-fusion	2	R	T	T	C	C	C	2.4
THP8	MLL-fusion	7	D	C/T	C/T	C/T	C/A	C/A	0.47
YACL95	MLL-fusion	<1	D	T	T	C	C	C	0.3
KOPN75	PAX5-ETV6	10	D	C/T	C/T	C/T	C/A	C/A	2.23
Endokun	TCF3-HLF	13	NA	T	T	C	C	C	2.68
HALO1	TCF3-HLF	17	NA	C	C	T	A	A	0.81
YCUB2	TCF3-HLF	1	R	T	T	C	C	C	1.54
Kasumi2	TCF3-PBX1	15	NA	C/T	C/T	C/T	C/A	C/A	2.43
KOPN-K	TCF3-PBX1	5	R	C	C	T	C	C	2.75
KOPN34	TCF3-PBX1	61	D	T	T	C	C	C	2.93
KOPN36	TCF3-PBX1	3	R	C/T	C/T	C/T	C	C	2.18
KOPN54	TCF3-PBX1	9	R	C/T	C/T	C	C/A	C/A	1.1
KOPN60	TCF3-PBX1	14	D	C/T	T	C	C/A	C/A	1.91
KOPN63	TCF3-PBX1	12	R	T	T	C	C	C	1.98
SCMC-L1	TCF3-PBX1	<1	NA	T	T	C	C	C	2.43
THP-4	TCF3-PBX1	2	D	C	C/T	C/T	A	A	2.05
YAMN90R	TCF3-PBX1	4	R	C	C	T	A	A	1.99
YAMN92	TCF3-PBX1	14	D	T	T	C	A	A	2.31
YCUB６	TCF3-PBX1	12	D	T	T	C	C	C	2.37
YCUB８	TCF3-PBX1	13	D	C/T	T	C	A	A	1.93
KCB4	other	3	R	C/T	C/T	C/T	A	A	0.56
KOPN32	other	2	R	T	T	C	C/A	C/A	1.33
KOPN40	other	12	R	C	C/T	C/T	A	A	1.62
KOPN85	other	6	R	C	C	T	C/A	C/A	1.91
MBKG	other	<15	D	T	T	C	C	C	0.91
MBOK	other	<15	D	T	T	C	C/A	C/A	1.22
SCMCL2	other	11	NA	C/T	C/T	C/T	C/A	C/A	1.98
D, at diagnosis; R, at relapse; NA, not available.
