# Supplementary material for: Association of relapse-linked ARID5B single nucleotide polymorphisms with drug resistance in B-cell precursor acute lymphoblastic leukemia cell lines
Source: Cancer Cell Int. 2020 Sep 4;20:434. doi: 10.1186/s12935-020-01524-0 (PMC7839197; doi:10.1186/s12935-020-01524-0)
Supplement: Supplementary file 2 — Additional file 2: Table S2. IC50 of each drug in cell lines. [file 12935_2020_1524_MOESM2_ESM.xls]

## Sheet: Sheet1
Supplemental Table 2. IC50 of each drug in cell lines
	Dex	DNR	VCR	Lasp	AraC	MTX	Maf	Pred
Cell line	(nM)	(ng/ml)	(ng/ml)	(IU/ml)	(mg/ml)	(ng/ml)	(mg/ml)	(ng/ml)
KCB1	22.4	9.8	42.2	0.08	660	>4,000	2.11	33.4
KOPN30bi	5.4	13.8	0.11	0.23	>50,000	10.6	0.3	0.0043
KOPN55bi	>250	5.9	10.7	4.1	790	623	0.47	0.23
KOPN56	6.3	22.8	0.05	0.3	45	6.8	0.04	0.038
KOPN57bi	29.4	0.54	0.02	0.003	39	9.9	0.15	0.018
KOPN66bi	2.3	12.6	14.4	0.005	39	12.4	0.34	0.016
KOPN72bi	3	9.5	21.5	0.62	1700	39.1	0.23	0.032
KOPN83bi	>250	43.1	3.2	2	200	>4,000	0.62	39
NALM27	9	6.9	0.3	0.05	151	196	0.76	0.009
SK9	2.6	15.2	0.37	0.005	1200	56.7	1.04	0.01
SU-Ph2	22.3	3.1	0.19	1.67	170	10.1	1.07	0.01
TCCY	>250	15.3	4.7	1.06	210	>4,000	10	>150
YAMN73	>250	231	>100	>40	>50,000	>4,000	0.51	>150
YAMN91	3.9	10.3	>100	>40	1400	>4,000	2.1	0.0038
KOPN49	>250	62	1.2	2.3	890	11.5	1.02	116
YCUB5	>250	493	71	>40	3100	>4,000	2.9	>150
KOPN84	3.2	105	0.08	0.93	130	9.8	0.44	0.01
KOPN41	76	24	2.4	0.12	5	8.5	1.14	56
KOPN68	>250	120	>100	0.29	670	>4,000	2.81	>150
KOPN79	8.1	49.8	>100	0.44	700	38.9	1.16	0.066
KOPN87	>250	210	0.87	0.002	>50,000	>4,000	3.67	32
KOPN39	1.2	84.8	0.04	0.22	30	10.4	0.36	0.005
KOPN61	2.2	40.5	0.06	0.89	19	8	0.22	0.025
KOPN62	5.7	15.6	0.18	0.01	34	31.3	0.55	0.024
KOPN70	>250	73.5	0.32	>40	134	20.5	0.63	32.4
KOPN71	7	49	0.25	0.19	38	6.5	0.2	0.05
KOS20	14	29.6	0.25	1.15	64	20.8	0.88	0.22
L-ASK	2.4	13.6	0.18	0.013	6.9	59.6	0.018	0.02
L-KUM	1.8	30.5	0.07	0.043	56	46	0.15	0.019
MBMY	1.4	31.8	0.18	0.067	77	8.1	0.51	0.0043
P30/OHK	5.2	105	1.4	0.7	22	28.9	0.87	0.022
THP5	22.6	14	9.8	>40	41.2	35	0.17	0.056
THP7	18.1	34.8	0.04	0.003	7.8	25	0.22	0.14
YAMN74	>250	10.4	21.4	0.004	550	>4,000	0.88	141
YCUB4	1.9	38.6	16.6	0.16	210	34.1	0.33	0.009
YCUB7	>250	135	6.3	0.13	93	26.9	0.26	>150
KOCL33	>250	1.8	0.13	0.05	74	16.6	0.23	77
KOCL44	>250	1.5	2.7	0.1	990	16.1	0.21	86
KOCL45	42.7	10.1	0.02	0.003	6.5	5.4	0.08	48
KOCL50	>250	90	90.3	>40	>50,000	>4,000	3.1	114
KOCL51	7.2	30.4	>100	1.44	>50,000	>4,000	0.9	0.0057
KOCL58	17.9	14.8	4.4	>40	1400	15.1	1.36	0.02
KOCL69	>250	3	0.27	0.08	110	6.8	0.185	47
KOPB26	>250	118	0.25	>40	177	6.1	0.3	99
KOPN1	>250	51.8	10.1	0.42	960	8.5	0.97	>150
KOPN35	13.7	10.8	0.29	0.26	21	8.6	0.33	0.11
THP8	>250	79.4	0.3	0.16	595	8.4	0.36	37
YACL95	109	65.6	33.8	0.35	16000	>4,000	0.83	6.3
KOPN75	0.77	107	0.26	0.29	50	7.8	2.06	0.0052
Endokun	>250	512	>100	>40	>50,000	9.4	3.9	>150
HALO1	>250	303	>100	0.98	20000	8.7	0.9	>150
YCUB2	>250	21	1.4	0.34	30	8.7	0.43	>150
Kasumi2	>250	106	>100	0.91	100	18.9	0.804	>150
KOPN-K	0.48	16.1	12.5	0.01	42	>4,000	1.17	0.0033
KOPN34	>250	11.4	43	33	67	955	0.95	64
KOPN36	4.9	11.5	67	0.61	1200	30.1	3.58	10.9
KOPN54	3	5.3	7.2	0.85	86	>4,000	0.2	0.018
KOPN60	21	2.7	0.1	0.36	36	20.1	0.13	0.072
KOPN63	>250	6	0.52	0.56	100	11.9	0.44	>150
SCMC-L1	>250	10.1	5.2	>40	340	46.3	0.92	36
THP-4	>250	12.8	0.36	0.52	165	26.3	0.32	>150
YAMN90R	>250	52	37	>40	4300	20.9	1.36	19
YAMN92	>250	32.6	13.5	5.7	180	36.6	3.2	>150
YCUB６	>250	7.8	0.76	0.62	50	7.9	0.3	84
YCUB８	>250	6	1.2	0.14	60	13.2	0.11	43
KCB4	1.1	87.2	>100	1.6	720	>4,000	0.814	0.033
KOPN32	>250	11.2	0.39	3.17	1100	>4,000	3.46	>150
KOPN40	15.7	79	42.4	0.6	2400	14.8	0.36	6.8
KOPN85	>250	4.9	>100	0.3	4880	>4,000	1.67	0.057
MBKG	>250	340	0.1	0.079	>50,000	>4,000	1.17	>150
MBOK	>250	16.7	0.06	0.38	37	7.6	0.35	>150
SCMCL2	7.5	24.6	0.6	0.46	733	7.8	1.795	0.026
